# Supplementary material for: Functional and Cognitive Occupational Therapy (FaCoT) Improves Self-Efficacy and Behavioral–Emotional Status of Individuals with Mild Stroke; Analysis of Secondary Outcomes
Source: Int J Environ Res Public Health. 2023 Mar 13;20(6):5052. doi: 10.3390/ijerph20065052 (PMC10049253; doi:10.3390/ijerph20065052)
Supplement: Supplementary file 1 [file ijerph-20-05052-s001.zip]

Archive with 1 entries (1 files):
- ijerph-2179693-supplementary.pdf
